# Supplementary material for: SAMHD1 in cancer: curse or cure?
Source: J Mol Med (Berl). 2021 Sep 4;100(3):351–72. doi: 10.1007/s00109-021-02131-w (PMC8843919; doi:10.1007/s00109-021-02131-w)
Supplement: Supplementary file 1 — Supplementary file1 (XLSX 24 KB) [file 109_2021_2131_MOESM1_ESM.xlsx]

## Sheet: Tabelle1
mutation	consequence	cancers	projects/ reference	donors_affected	AA position
M1K	missense_variant	Chronic Lymphocytic Leukemia	Clifford et al., 2014; PMID: 24335234	N/A	1
S6XS	stop_gained	Head and Neck Squamous Cell Carcinoma	HNSC-US	1	6
E7K	missense_variant	Bladder Urothelial Carcinoma	BLCA-CN	1	7
Q8L	missense_variant	Gastric Cancer	GACA-JP	1	8
D16Y	missense_variant	Chronic Lymphocytic Leukemia	Clifford et al., 2014; PMID: 24335234	N/A	16
D17N	missense_variant	Stomach Adenocarcinoma	STAD-US	1	17
S18R	missense_variant	Liver Hepatocellular Carcinoma, Thyroid Carcinoma	LICA-CN, THCA-CN	1	18
R20I	missense_variant	Uterine Corpus Endometrial Carcinoma	UCEC-US	2	20
R20K	missense_variant	Uterine Corpus Endometrial Carcinoma	UCEC-US	1	20
S27F	missense_variant	Bladder Urothelial Carcinoma	BLCA-US	1	27
D31E	missense_variant	Liver Hepatocellular Carcinoma	LICA-CN	1	31
D31fs	frameshift_variant	Chronic Lymphocytic Leukemia	Kim et al., 2016; PMID: 32402273	N/A	31
E37A	missense_variant	Glioblastoma Multiforme	GBM-US	1	37
H39Y	missense_variant	Skin Melanoma	SKCM-US	1	39
G46S	missense_variant	Bladder Urothelial Carcinoma	BLCA-US	1	46
E48V	missense_variant	Uterine Corpus Endometrial Carcinoma	UCEC-US	1	48
G58D	missense_variant	Thyroid Carcinoma	THCA-CN	1	58
F59C	missense_variant	Colon Adenocarcinoma	Seshagiri et al., 2012; PMID: 32402273; Rentoft et al., 2016; PMID: 27071091	N/A	59
P62Q	missense_variant	Ovary Serous Cystadenocarcinoma	OV-US	1	62
N71I	missense_variant	Chronic Lymphocytic Leukemia	cll_broad_2015	1	71
G75C	missense_variant	Lower Grade Glioma	LGG-US	1	75
G75D	missense_variant	Renal Cell carcinoma	RECA-EU	1	75
A76S	missense_variant	Liver Hepatocellular Carcinoma	LINC-JP	1	76
A76T	missense_variant	Pediatric Brain Tumor, Rectum Adenocarcinoma	PBCA-US, READ-US	2 (1, 1)	76
L77X	stop_gained	Colon Adenocarcinoma	COAD-US	1	77
L78L	missense_variant	Colon Adenocarcinoma	Rentoft M et al., 2016; PMID: 27071091	N/A	78
L78M	missense_variant	Liver Hepatocellular Carcinoma	LICA-CN	1	78
L81F	missense_variant	Breast Invasive Carcinoma	BRCA-US	1	81
L89P	missense_variant	Uterine Corpus Endometrial Carcinoma	UCEC-US	1	89
L89V	missense_variant	Breast Invasive Carcinoma	BRCA-US	1	89
G90R	missense_variant	Colon Adenocarcinoma	COAD-US	1	90
G95V	missense_variant	Lung Squamous Cell Carcinoma	LUSC-US	1	95
E96X	stop_gained	Skin Melanoma	SKCM-US	1	96
L100P	missense_variant	Chronic Lymphocytic Leukemia	Amin et al., 2016; PMID: 32402273	N/A	100
Q105X	stop_gained	Breast Invasive Carcinoma	BRCA-US	1	105
R106Q	missense_variant	Skin Melanoma	SKCM-US	1	106
K116E	missense_variant	Uterine Corpus Endometrial Carcinoma	UCEC-US	1	116
K116N	missense_variant	Skin Melanoma	SKCM-US	1	116
117-118del	deletion	Chronic Lymphocytic Leukemia	Guièze et al., 2015; PMID: 32402273	N/A	117
P121S	missense_variant	Skin Melanoma	SKCM-US	1	121
H123Y	missense_variant	Skin Melanoma	MELA-AU	1	123
H125N	missense_variant	Liver Hepatocellular Carcinoma	LICA-CN	1	125
L132I	missense_variant	Colon Adenocarcinoma	Rentoft M et al., 2016; PMID: 27071091	N/A	132
V133I	missense_variant	Colon Adenocarcinoma	COAD-US	2	133
I136F	missense_variant	Liver Hepatocellular Carcinoma	LIHC-US	1	136
D137H	missense_variant	Uterine Corpus Endometrial Carcinoma	UCEC-US	1	137
D137N	missense_variant	Colon Adenocarcinoma	COAD-US	1	137
Q142X	stop_gained	Esophageal Adenocarcinoma	ESAD-UK	1	142
R143C	missense_variant	Uterine Corpus Endometrial Carcinoma	UCEC-US	1	143
R143H	missense_variant	Liver Hepatocellular Carcinoma	LICA-CN	1	143
R145Q	missense_variant	Colon Adenocarcinoma, Chronic Lymphocytic Leukemia	COAD-US, Clifford et al., 2014; PMID: 24335234	1	145
R145X	stop_gained	Pancreatic Adenocarcinoma, Uterine Corpus Endometrial Carcinoma, Chronic Lymphocytic Leukemia	PAAD-US, UCEC-US, Clifford et al., 2014; PMID: 24335234	2 (1, 1)	145
G153V	missense_variant	Lung Adenocarcinoma	LUAD-US	1	153
Y155	frameshift_variant	Kidney Renal Clear Cell Carcinoma	KIRC-US	1	155
Y155C	missense_variant	Chronic Lymphocytic Leukemia	CLLE-ES	1	155
P158S	missense_variant	Chronic Lymphocytic Leukemia	Clifford et al., 2014; PMID: 24335234	N/A	158
H162Q	missense_variant	Cervical Squamous Cell Carcinoma and Endocervical Adenocarcinoma	CESC-US	1	162
R164Q	missense_variant	Pancreatic Adenocarcinoma, Uterine Corpus Endometrial Carcinoma	PAAD-US, UCEC-US	3 (1, 2)	164
S168N	missense_variant	Chronic Lymphocytic Leukemia	Amin et al., 2016; PMID: 32402273	N/A	168
L178Q	missense_variant	Acute Myeloid and Chronic Myelogenous Leukaemia	LAML-US	1	178
V179F	missense_variant	Stomach Adenocarcinoma	STAD-US	1	179
A181E	missense_variant	Liver Hepatocellular Carcinoma	LICA-CN	1	181
A181T	missense_variant	Uterine Corpus Endometrial Carcinoma	UCEC-US	1	181
P187Q	missense_variant	Skin Melanoma	SKCM-US	1	187
E193X	stop_gained	Uterine Corpus Endometrial Carcinoma	UCEC-US	2	193
R194X	stop_gained	Uterine Corpus Endometrial Carcinoma	UCEC-US	1	194
L197V	missense_variant	Head and Neck Squamous Cell Carcinoma	HNSC-US	1	197
Q200H	missense_variant	Diffuse Large B-cell Lymphoma	DLBC-US	1	200
Q200R	missense_variant	Head and Neck Squamous Cell Carcinoma	HNSC-US	1	200
I201N	missense_variant	Chronic Lymphocytic Leukemia	Clifford et al., 2014; PMID: 24335234	N/A	201
A202T	missense_variant	Lower Grade Glioma	LGG-US	1	202
H206R	missense_variant	Chronic Lymphocytic Leukemia	Clifford et al., 2014; PMID: 24335234	N/A	206
H206Y	missense_variant	Skin Cuteneous Melanoma	SKCA-BR	1	206
D207Y	missense_variant	Colon Adenocarcinoma	Ryoo J et al., 2014; PMID: 32402273	N/A	207
G209C	missense_variant	Lung Squamous Cell Carcinoma	LUSC-US	1	209
H210R	missense_variant	Chronic Lymphocytic Leukemia	Guièze et al., 2015; PMID: 32402273	N/A	210
H210Y	missense_variant	Skin Melanoma	MELA-AU	1	210
F213I	missense_variant	Renal Cell carcinoma	RECA-EU	1	213
M216del	deletion	Chronic Lymphocytic Leukemia	Guièze et al., 2015; PMID: 32402273; Amin et al., 2016; PMID: 32402273	N/A	216
D218H	missense_variant	Breast Invasive Carcinoma	BRCA-US	1	218
R220Q	missense_variant	Uterine Corpus Endometrial Carcinoma	UCEC-US	1	220
R220X	stop_gained	Chronic Lymphocytic Leukemia	Amin et al., 2016; PMID: 32402273	N/A	220
A225S	missense_variant	Lung Squamous Cell Carcinoma	LUSC-US	1	225
R226H	missense_variant	Colon Adenocarcinoma	Rentoft M et al., 2016; PMID: 27071091	N/A	226
W231C	missense_variant	Stomach Adenocarcinoma	STAD-US	1	231
W231X	stop_gained	low-grade B-cell lymphoma with IRF4 rearrangement	Zhou et al., 2021; PMID: 32402273	N/A	231
T232M	missense_variant	Soft Tissue Cancer	SARC-US	1	232
T232P	missense_variant	Chronic Lymphocytic Leukemia	cll_broad_2015	1	232
H233Y	missense_variant	Liver Hepatocellular Carcinoma	LINC-JP	1	233
Q235K	missense_variant	Liver Hepatocellular Carcinoma	LICA-CN	1	235
M239I	missense_variant	Breast Invasive Carcinoma	BRCA-US	1	239
M239T	missense_variant	Uterine Corpus Endometrial Carcinoma	UCEC-US	1	239
E242K	missense_variant	Breast Invasive Carcinoma	BRCA-US	1	242
L244F	missense_variant	Glioblastoma Multiforme, Chronic Lymphocytic Leukemia	GBM-US, Clifford et al., 2014; PMID: 24335234	1	244
S247F	missense_variant	Skin Melanoma	MELA-AU	1	247
S247Y	missense_variant	Pancreatic Adenocarcinoma	PAAD-US	1	247
N248D	missense_variant	Kidney Renal Clear Cell Carcinoma	KIRC-US	1	248
G249E	missense_variant	Breast Invasive Carcinoma	BRCA-US	1	249
M254I	missense_variant	Skin Cuteneous Melanoma, Chronic Lymphocytic Leukemia	SKCA-BR, lcll_broad_2013, cll_broad_2015	1	254
G258D	missense_variant	Chronic Lymphocytic Leukemia	Amin et al., 2016; PMID: 32402273	N/A	258
P261S	missense_variant	Skin Melanoma	SKCM-US	2	261
E263X	stop_gained	Uterine Corpus Endometrial Carcinoma	UCEC-US	1	263
E277X	stop_gained	Uterine Corpus Endometrial Carcinoma	UCEC-US	1	277
S278X	stop_gained	Liver Hepatocellular Carcinoma	LICA-CN	1	278
K288T	missense_variant	Colon Adenocarcinoma	Seshagiri et al., 2012; PMID: 32402273; Rentoft et al., 2016; PMID: 27071091	N/A	288
G289W	missense_variant	Lung Squamous Cell Carcinoma	LUSC-US	1	289
R290C	missense_variant	Chronic Lymphocytic Leukemia	Clifford et al., 2014; PMID: 24335234	N/A	290
R290fs	frameshift_variant	Chronic Lymphocytic Leukemia	lcll_broad_2013, cll_broad_2015	1	290
R290H	missense_variant	Colon Adenocarcinoma, Stomach Adenocarcinoma	COAD-US, STAD-US	2 (1, 1)	290
R290S	missense_variant	Liver Hepatocellular Carcinoma	LICA-CN	1	290
I300L	missense_variant	Chronic Lymphocytic Leukemia	Clifford et al., 2014; PMID: 24335234	N/A	300
V301A	missense_variant	Uterine Corpus Endometrial Carcinoma	UCEC-US	1	301
S302Y	missense_variant	Colon Adenocarcinoma	Rentoft M et al., 2016; PMID: 27071091	N/A	302
R305I	missense_variant	Rectum Adenocarcinoma	READ-US	1	305
D309N	missense_variant	Uterine Corpus Endometrial Carcinoma	UCEC-US	1	309
D311E	missense_variant	Breast Invasive Carcinoma	BRCA-EU	1	311
K312T	missense_variant	Uterine Corpus Endometrial Carcinoma	UCEC-US	1	312
A317S	missense_variant	Soft Tissue Cancer	SARC-US	1	317
X318_splice	missense_variant	Chronic Lymphocytic Leukemia	cll_broad_2015	1	318
R318S	missense_variant	Lung Adenocarcinoma	LUAD-US	1	318
G324E	missense_variant	Skin Melanoma	SKCM-US	1	324
K332T	missense_variant	Liver Hepatocellular Carcinoma	LIRI-JP	1	332
R333C	missense_variant	Uterine Corpus Endometrial Carcinoma	UCEC-US	1	333
R333H	missense_variant	Breast Invasive Carcinoma, Pediatric Brain Tumor, Uterine Corpus Endometrial Carcinoma	BRCA-EU, PBCA-US, UCEC-US	3 (1, 1, 1)	333
R333S	missense_variant	Breast Invasive Carcinoma	BRCA-EU	1	333
A338T	missense_variant	Colon Adenocarcinoma	COAD-US	1	338
A338V	missense_variant	Colon Adenocarcinoma	COAD-US	1	338
R339C	missense_variant	Lung Squamous Cell Carcinoma	LUSC-US	1	339
R339H	missense_variant	Prostate Adenocarcinoma, Chronic Lymphocytic Leukemia	PRAD-US, cll_broad_2015	1	339
R339S	missense_variant	Chronic Lymphocytic Leukemia	lcll_broad_2013, cll_broad_2015	1	339
R348C	missense_variant	Colon Adenocarcinoma, Colorectal Adenocarcinoma, Soft Tissue Cancer	COAD-US, COCA-CN, SARC-US	3 (1, 1, 1)	348
D353H	missense_variant	Bladder Urothelial Carcinoma	BLCA-US	1	353
E355K	missense_variant	Chronic Lymphocytic Leukemia	Clifford et al., 2014; PMID: 24335234	N/A	355
L359M	missense_variant	Uterine Corpus Endometrial Carcinoma	UCEC-US	1	359
Y360H	missense_variant	Chronic Lymphocytic Leukemia	cll_broad_2015	1	360
M362L	missense_variant	Uterine Corpus Endometrial Carcinoma	UCEC-US	1	362
H364Q	missense_variant	Liver Hepatocellular Carcinoma	LICA-CN	2	364
H364Y	missense_variant	Lung Adenocarcinoma	LUAD-US	1	364
T365P	missense_variant	Chronic Lymphocytic Leukemia	Clifford et al., 2014; PMID: 24335234	N/A	365
R366C	missense_variant	Chronic Lymphocytic Leukemia	Guièze et al., 2015; PMID: 32402273	N/A	366
R366H	missense_variant	Colon Adenocarcinoma	COAD-US	1	366
R371H	missense_variant	Chronic Lymphocytic Leukemia	Clifford et al., 2014; PMID: 24335234	N/A	371
K377N	missense_variant	Liver Hepatocellular Carcinoma	LIHC-US	1	377
N380	frameshift_variant	Skin Melanoma	MELA-AU	1	380
X385_splice	missense_variant	Chronic Lymphocytic Leukemia	cll_broad_2015	1	385
I386S	missense_variant	Chronic Lymphocytic Leukemia	lcll_broad_2013, cll_broad_2015	1	386
A389T	missense_variant	Chronic Lymphocytic Leukemia	Davenne et al., 2020; PMID: 32402273	N/A	389
D395V	missense_variant	Liver Hepatocellular Carcinoma	LINC-JP	1	395
I397L	missense_variant	Uterine Corpus Endometrial Carcinoma	UCEC-US	1	397
G403V	missense_variant	Lung Adenocarcinoma	LUAD-US	1	403
K406R	missense_variant	Gastric Cancer	GACA-JP	1	406
T411S	missense_variant	Lung Squamous Cell Carcinoma	LUSC-US	1	411
D414G	missense_variant	Uterine Corpus Endometrial Carcinoma	UCEC-US	1	414
E417X	stop_gained	Stomach Adenocarcinoma	STAD-US	1	417
A418T	missense_variant	Skin Melanoma	MELA-AU	1	418
K421N	missense_variant	Oral Cancer	ORCA-IN	1	421
L422P	missense_variant	Stomach Adenocarcinoma	STAD-US	1	422
L428L	frameshift_variant	Bladder Urothelial Carcinoma	BLCA-US	1	428
E429D	missense_variant	Breast Invasive Carcinoma	BRCA-US	1	429
I430L	missense_variant	Liver Hepatocellular Carcinoma	LICA-FR	1	430
L431S	missense_variant	Chronic Lymphocytic Leukemia	Clifford et al., 2014; PMID: 24335234	N/A	431
T434I	missense_variant	Lung Squamous Cell Carcinoma	LUSC-US	1	434
P436L	missense_variant	Skin Melanoma	SKCM-US	1	436
A441T	missense_variant	Lung Adenocarcinoma	LUAD-US	1	441
R442X	stop_gained	Uterine Corpus Endometrial Carcinoma	UCEC-US	1	442
E443D	missense_variant	Uterine Corpus Endometrial Carcinoma	UCEC-US	1	443
I448T	missense_variant	Malignant Lymphoma	MALY-DE	1	448
R451C	missense_variant	Skin Melanoma, Chronic Lymphocytic Leukemia	SKCM-US, Clifford et al., 2014; PMID: 24335234	1	451
R451H	missense_variant	Chronic Lymphocytic Leukemia	Rentoft M et al., 2016; PMID: 27071091	N/A	451
R451L	missense_variant	Chronic Lymphocytic Leukemia	Clifford et al., 2014; PMID: 24335234	N/A	451
R451P	missense_variant	Colon Adenocarcinoma	COAD-US	1	451
R451S	missense_variant	Liver Hepatocellular Carcinoma	LICA-CN	1	451
G458A	missense_variant	Chronic Lymphocytic Leukemia	CLLE-ES	1	458
G458D	missense_variant	Uterine Corpus Endometrial Carcinoma	UCEC-US	1	458
Q465K	missense_variant	Liver Hepatocellular Carcinoma	LICA-CN	1	465
I466I	frameshift_variant	Liver Hepatocellular Carcinoma	LIHC-US	1	466
R470G	missense_variant	Head and Neck Squamous Cell Carcinoma	HNSC-US	1	470
E471K	missense_variant	Skin Melanoma	SKCM-US	1	471
E474X	stop_gained	Chronic Lymphocytic Leukemia	cll_broad_2015	1	474
K478E	missense_variant	Kidney Renal Papillary Cell Carcinoma	KIRP-US	1	478
K484T	missense_variant	gastric cancer	Daddacha et al., 2017; PMID: 32402273	N/A	484
P485L	missense_variant	Skin Melanoma	MELA-AU	1	485
P485S	missense_variant	Skin Melanoma	SKCM-US	1	485
K486E	missense_variant	Uterine Corpus Endometrial Carcinoma	UCEC-US	1	486
L493R	missense_variant	Chronic Lymphocytic Leukemia	Clifford et al., 2014; PMID: 24335234	N/A	493
E496X	stop_gained	Head and Neck Squamous Cell Carcinoma	HNSC-US	1	496
D497Y	missense_variant	Colon Adenocarcinoma	COAD-US	1	497
V500G	missense_variant	Chronic Lymphocytic Leukemia	Clifford et al., 2014; PMID: 24335234	N/A	500
D501Y	missense_variant	Chronic Lymphocytic Leukemia, Colon Adenocarcinoma	Clifford et al., 2014; PMID: 24335234	N/A	501
M505I	missense_variant	Liver Hepatocellular Carcinoma	LICA-CN	1	505
Q510K	missense_variant	Liver Hepatocellular Carcinoma	LICA-CN	1	510
H517Y	missense_variant	Skin Melanoma	SKCM-US	1	517
Y521C	missense_variant	Chronic Lymphocytic Leukemia	Amin et al., 2016; PMID: 32402273	N/A	521
Y521D	missense_variant	myeloma	Walker et al., 2012; PMID: 32402273	N/A	521
C522X	stop_gained	Chronic Lymphocytic Leukemia	Clifford et al., 2014; PMID: 24335234	N/A	522
C522Y	missense_variant	Squamous Carcinoma	ESCA-CN	1	522
K523E	missense_variant	Pancreatic Tumor	PAEN-IT	1	523
A525T	missense_variant	Colon Adenocarcinoma	COAD-US	1	525
P526T	missense_variant	Liver Hepatocellular Carcinoma	LICA-CN	1	526
A529E	missense_variant	Head and Neck Squamous Cell Carcinoma	HNSC-US	1	529
A529T	missense_variant	Head and Neck Squamous Cell Carcinoma	HNSC-US	1	529
Q539H	missense_variant	Ovary Serous Cystadenocarcinoma	OV-US	1	539
L540P	missense_variant	Gastric Cancer	GACA-JP	1	540
P542Q	missense_variant	Liver Hepatocellular Carcinoma	LICA-CN	1	542
E543D	missense_variant	Uterine Corpus Endometrial Carcinoma	UCEC-US	1	543
F545L	missense_variant	Chronic Lymphocytic Leukemia	Clifford et al., 2014; PMID: 24335234	N/A	545
A546E	missense_variant	Liver Hepatocellular Carcinoma	LICA-CN	1	546
R551P	missense_variant	Lung Adenocarcinoma	LUAD-US	1	551
R551X	stop_gained	Skin Melanoma	SKCM-US	2	551
565-569del	deletion	Chronic Lymphocytic Leukemia	Davenne et al., 2020; PMID: 32402273	N/A	565
A565T	missense_variant	Gastric Cancer, Kidney Renal Clear Cell Carcinoma	GACA-JP, KIRC-US	2 (1, 1)	565
Q567K	missense_variant	Skin Melanoma	SKCM-US	1	567
Q567R	missense_variant	Colorectal Adenocarcinoma	COCA-CN	1	567
F569L	missense_variant	Ovary Serous Cystadenocarcinoma	OV-AU	1	569
W572X	stop_gained	Chronic Lymphocytic Leukemia	Clifford et al., 2014; PMID: 24335234	N/A	572
R576del	deletion	Chronic Lymphocytic Leukemia	Guièze et al., 2015; PMID: 32402273	N/A	576
F578L	missense_variant	Glioblastoma Multiforme	GBM-US	1	578
F578V	missense_variant	Colon Adenocarcinoma	Rentoft et al., 2016; PMID: 27071091	N/A	578
K580T	missense_variant	Skin Melanoma	SKCM-US	1	580
P581L	missense_variant	Colorectal Adenocarcinoma	COCA-CN	1	581
D585N	missense_variant	Uterine Corpus Endometrial Carcinoma	UCEC-US	2	585
D585Y	missense_variant	Liver Hepatocellular Carcinoma	LICA-CN	1	585
V586I	missense_variant	Breast Invasive Carcinoma	BRCA-US	1	586
P589T	missense_variant	Stomach Adenocarcinoma	STAD-US	1	589
K596fs	frameshift_variant	Colon Adenocarcinoma	Rentoft et al., 2016; PMID: 27071091	N/A	596
K596N	missense_variant	Uterine Corpus Endometrial Carcinoma	UCEC-US	1	596
E597K	missense_variant	Skin Melanoma	MELA-AU	1	597
T608A	missense_variant	Stomach Adenocarcinoma	STAD-US	1	608
R611Q	missense_variant	Breast Invasive Carcinoma	BRCA-US	1	611
X627G	stop_lost	Stomach Adenocarcinoma	STAD-US	1	627
